# Supplementary material for: Insecticide Susceptibilities and Enzyme Activities of Four Stink Bug Populations in Mississippi, USA
Source: Insects. 2024 Apr 12;15(4):265. doi: 10.3390/insects15040265 (PMC11050663; doi:10.3390/insects15040265)
Supplement: Supplementary file 1 [file insects-15-00265-s001.zip]

Archive with 1 entries (1 files):
- insects-2935373-supplementary.pdf
